# Supplementary material for: Semi-Synthesis and Biological Evaluation of Novel Sinomenine Derivatives
Source: Molecules. 2025 Sep 18;30(18):3802. doi: 10.3390/molecules30183802 (PMC12472971; doi:10.3390/molecules30183802)
Supplement: Supplementary file 1 [file molecules-30-03802-s001.zip]

Archive with 1 entries (1 files):
- molecules-3841216-supplementary.pdf
